# Supplementary material for: Reproducible and sensitive micro-tissue RNA sequencing from formalin-fixed paraffin-embedded tissues for spatial gene expression analysis
Source: Sci Rep. 2022 Nov 14;12:19511. doi: 10.1038/s41598-022-23651-6 (PMC9663554; doi:10.1038/s41598-022-23651-6)
Supplement: Supplementary file 2 — Supplementary Table 1. [file 41598_2022_23651_MOESM2_ESM.xlsx]

## Sheet: supplementary table 1
Supplementary Table 1: List of enriched gene ontology list of upregulated genes in tumor areas
ID	Description	GeneRatio	BgRatio	pvalue	p.adjust	qvalue	geneID	Count
GO:0030197	extracellular matrix constituent, lubricant activity	9/1093	12/20678	5.94122e-10	5.50157e-07	4.85929e-07	MUC4/MUC4/MUC4/MUC4/MUC4/MUC4/MUC4/MUC4/MUC3A	9
GO:0009055	electron transfer activity	27/1093	141/20678	5.05026e-09	1.96855e-06	1.73873e-06	SURF1/QDPR/NDUFV3/NDUFA4/CYCS/NDUFA9/NDUFA1/UQCR10/FDX1/UQCR11/COX8A/SURF1/COX4I1/COX6B1/UQCRFS1/COX6A1/CYC1/NDUFC2/NDUFB9/NDUFS6/SRD5A1/HSD17B6/COX7A2/NDUFB10/NDUFS5/COX5B/AKR7A2	27
GO:0005176	ErbB-2 class receptor binding	8/1093	11/20678	8.50345e-09	1.96855e-06	1.73873e-06	MUC4/MUC4/MUC4/MUC4/MUC4/MUC4/MUC4/MUC4	8
GO:0015234	thiamine transmembrane transporter activity	8/1093	11/20678	8.50345e-09	1.96855e-06	1.73873e-06	SLC44A4/SLC44A4/SLC44A4/SLC44A4/SLC44A4/SLC44A4/SLC44A4/SLC44A4	8
GO:0140545	protein disaggregase activity	9/1093	15/20678	1.16945e-08	2.16581e-06	1.91297e-06	HSPA1B/NSF/NSF/HSPA1B/HSPA1B/HSPA1B/HSPA8/HSPA1B/NSF	9
GO:0015078	proton transmembrane transporter activity	26/1093	142/20678	2.5508e-08	3.93674e-06	3.47714e-06	SURF1/ATP5PO/CLCN5/SLC9A7/ATP5ME/SLC25A5/SLC15A1/ATP6V1E1/UQCR10/TMCO3/COX8A/SURF1/NNT/COX4I1/COX6B1/ATP5MF/ATP5MC1/UQCRFS1/COX6A1/SLC45A4/CYC1/CLCN3/ATP6V0D1/ATP5MG/ATP5MC3/COX5B	26
GO:0015453	oxidoreduction-driven active transmembrane transporter activity	19/1093	88/20678	1.29355e-07	1.51362e-05	1.33691e-05	SURF1/NDUFV3/NDUFA4/NDUFA9/NDUFA1/UQCR10/COX8A/SURF1/COX4I1/COX6B1/UQCRFS1/COX6A1/CYC1/NDUFC2/NDUFB9/NDUFS6/NDUFB10/NDUFS5/COX5B	19
GO:0015220	choline transmembrane transporter activity	8/1093	14/20678	1.3414e-07	1.51362e-05	1.33691e-05	SLC44A4/SLC44A4/SLC44A4/SLC44A4/SLC44A4/SLC44A4/SLC44A4/SLC44A4	8
GO:0045296	cadherin binding	44/1093	356/20678	1.47112e-07	1.51362e-05	1.33691e-05	PUF60/PDXDC1/CDH2/SNX5/ANLN/CCNB2/CKAP5/HSP90AB1/JUP/HSPA8/SRC/CDH17/EPCAM/RDX/ENO1/PAICS/PARK7/PARVA/TMPO/YKT6/NDRG1/PUF60/S100P/CLINT1/RPL23A/STAT1/CDH1/PKM/CHMP2B/IDH1/BSG/PDXDC1/CTNND2/RPS2/TAGLN2/KRT18/CSNK1D/HDLBP/SERBP1/FNBP1L/S100A11/SFN/NUDC/CAPZA1	44
GO:0090482	vitamin transmembrane transporter activity	12/1093	42/20678	1.13228e-06	0.000104849	9.26085e-05	SLC44A4/SLC44A4/SLC44A4/SLC44A4/SLC44A4/SLC44A4/SLC44A4/SLC52A2/LMBRD1/SLC44A4/SLC52A2/SLC2A1	12
GO:1901474	azole transmembrane transporter activity	8/1093	18/20678	1.61594e-06	0.000136033	0.000120152	SLC44A4/SLC44A4/SLC44A4/SLC44A4/SLC44A4/SLC44A4/SLC44A4/SLC44A4	8
GO:0015651	quaternary ammonium group transmembrane transporter activity	8/1093	19/20678	2.66171e-06	0.000205395	0.000181417	SLC44A4/SLC44A4/SLC44A4/SLC44A4/SLC44A4/SLC44A4/SLC44A4/SLC44A4	8
GO:0015605	organophosphate ester transmembrane transporter activity	11/1093	41/20678	6.24394e-06	0.000444761	0.000392837	SLC44A4/SLC44A4/SLC37A4/SLC44A4/SLC44A4/SLC44A4/SLC44A4/SLC44A4/SLC25A5/SLC44A4/SLC37A4	11
GO:0019887	protein kinase regulator activity	28/1093	225/20678	2.31272e-05	0.0015297	0.00135112	CSNK2B/CSNK2B/CSNK2B/CSNK2B/CSNK2B/CSNK2B/CDKN2B/FGF13/TPX2/CKS2/CCNB2/CD24/HSP90AB1/CCNO/CCNA2/CDKN2A/CCNB1/HSPB1/CASP3/CSNK2B/PARVA/MACROH2A1/CAMK2N1/ERBB3/PRKAR2A/GPRC5C/CKS1B/SFN	28
GO:0019207	kinase regulator activity	30/1093	257/20678	4.11389e-05	0.00253964	0.00224315	CSNK2B/CSNK2B/CSNK2B/CSNK2B/CSNK2B/CSNK2B/CDKN2B/FGF13/SOCS6/TPX2/CKS2/CCNB2/CD24/HSP90AB1/CCNO/CCNA2/CDKN2A/CCNB1/HSPB1/CASP3/CSNK2B/PARVA/GSTP1/MACROH2A1/CAMK2N1/ERBB3/PRKAR2A/GPRC5C/CKS1B/SFN	30
GO:0055131	C3HC4-type RING finger domain binding	6/1093	14/20678	4.47598e-05	0.00259047	0.00228805	HSPA1B/HSPA1B/HSPA1B/HSPA1B/HSPA8/HSPA1B	6
GO:0004129	cytochrome-c oxidase activity	7/1093	20/20678	4.77308e-05	0.00259992	0.0022964	SURF1/COX8A/SURF1/COX4I1/COX6B1/COX6A1/COX5B	7
GO:0016675	oxidoreductase activity, acting on a heme group of donors	7/1093	21/20678	6.83375e-05	0.00333055	0.00294173	SURF1/COX8A/SURF1/COX4I1/COX6B1/COX6A1/COX5B	7
GO:0038064	collagen receptor activity	7/1093	21/20678	6.83375e-05	0.00333055	0.00294173	DDR1/DDR1/DDR1/DDR1/DDR1/DDR1/DDR1	7
GO:1901682	sulfur compound transmembrane transporter activity	12/1093	62/20678	8.31982e-05	0.00385207	0.00340237	SLC44A4/SLC44A4/SLC44A4/SLC44A4/SLC44A4/SLC44A4/SLC44A4/SLC25A11/ABCC3/SLC1A4/SLC44A4/SLC25A10	12
GO:0016614	oxidoreductase activity, acting on CH-OH group of donors	21/1093	158/20678	9.14091e-05	0.0040307	0.00356014	PRXL2B/BDH1/ZADH2/AKR1C3/G6PD/ADH1C/HSD17B10/HPGD/CYP4F3/RDH10/SPR/VKORC1/DCXR/PTGR1/ALDH3A2/BDH1/HSD11B2/HSD17B6/IDH1/PRXL2B/AKR7A2	21
GO:0016655	oxidoreductase activity, acting on NAD(P)H, quinone or similar compound as acceptor	13/1093	73/20678	0.000104812	0.00441163	0.0038966	NDUFV3/AKR1C3/NDUFA4/NDUFA9/NDUFA1/NQO1/DCXR/NDUFC2/NDUFB9/NDUFS6/NDUFB10/NDUFS5/CRYZ	13
GO:0044389	ubiquitin-like protein ligase binding	37/1093	368/20678	0.000140181	0.00564383	0.00498494	HSPA1B/GPI/HSPA1B/HSPA1B/HSPA1B/SMAD2/FBXO7/DLG3/SLC25A5/DDRGK1/UBE2C/HSP90AB1/CUL4B/HSPA8/BRCA1/SRC/CCT2/LAPTM4B/CCNB1/GPI/HSPA1B/HSPBP1/FAF2/TPI1/BOK/HLTF/ACVR1B/STAT1/ACTG1/ERBB3/UBA52/ELOB/PRKAR2A/UBE2G1/RPA2/PER3/UBE2T	37
GO:0051082	unfolded protein binding	19/1093	142/20678	0.000177521	0.00684933	0.00604971	HSPA1B/HSPA1B/HSPA1B/CANX/HSPA1B/CHAF1B/VBP1/HSP90AB1/HSPA8/TUBB4B/CCT2/HSPA1B/PPIA/PTGES3/TIMM10B/CANX/TTC1/ERLEC1/NUDC	19
GO:0022804	active transmembrane transporter activity	43/1093	463/20678	0.000249553	0.00924343	0.00816431	SURF1/SLC37A4/CLCN5/SLC9A7/NDUFV3/SLC25A5/SLC15A1/ATP6V1E1/NDUFA4/SLC25A11/NDUFA9/NDUFA1/UQCR10/SLC25A1/LMBRD1/ABCC3/CDH17/SLC1A4/TMCO3/COX8A/SURF1/COX4I1/COX6B1/UQCRFS1/SLC35D1/COX6A1/SLC45A4/SLC36A4/ABCD3/CYC1/NDUFC2/NDUFB9/NDUFS6/SLC39A14/SLC25A10/CLCN3/SLC16A3/ATP6V0D1/ATP1A1/SLC37A4/NDUFB10/NDUFS5/COX5B	43
